# Supplementary material for: Snapshot fecal survey of domestic animals in rural Ghana for Mycobacterium ulcerans
Source: PeerJ. 2016 Jun 1;4:e2065. doi: 10.7717/peerj.2065 (PMC4893338; doi:10.7717/peerj.2065)
Supplement: Table S1 — ND, Not detected [file peerj-04-2065-s001.xlsx]

## Sheet: Sheet1
Supplementary Table 1. Details of all samples collected including cycle threshold scores for qPCR. ND: Not detected
Sample ID	Suspected Species	Village	IS2404		KRB	GPS co-ordinates
			Ct -1	Ct - 2		North	West
A1-1	Ovine	Ananekrom	37.7577			6°54.889'	1°00.995'
A2-1	Ovine	Ananekrom	ND			6°54.896'	1°01.001'
A2-2	Avian	Ananekrom	36.4444			6°54.896'	1°01.001'
A2-3	Canine	Ananekrom	37.922			6°54.896'	1°01.001'
A3-1	Ovine	Ananekrom	38.5674			6°54.901'	1°01.007'
A3-2	Avian	Ananekrom	35.9663			6°54.902'	1°01.010'
A3-3	Reptile	Ananekrom	37.2593			6°54.902'	1°01.010'
A4-1	Avian	Ananekrom	38.5032			6°54.904'	1°01.011'
A4-2	Ovine	Ananekrom	ND			6°54.904'	1°01.013'
A4-3	Ovine	Ananekrom	ND			6°54.906'	1°01.015
A4-4	Reptile	Ananekrom	35.05	33.41	37.29	6°54.906'	1°01.016
A4-5	Negative	-	37.67	36.19	ND	-	-
A5-1	Ovine	Ananekrom	ND			6°54.910'	1°01.017'
A6-1	Avian	Ananekrom	ND			6°54.918'	1°01.020'
A6-2	Avian	Ananekrom	ND			6°54.918'	1°01.020'
A7-1	Blank	-	ND			-	-
A8-1	Ovine	Ananekrom	ND			6°54.926'	1°01.030'
A8-2	Ovine	Ananekrom	39.9492			6°54.926'	1°01.030'
A9-1	Avian	Ananekrom	36.1752			6°54.933'	1°01.033'
A9-2	Negative	-	36.5	35.52	ND	-	-
A10-1	Ovine	Ananekrom	36.3096			6°54.941'	1°01.033'
A10-2	Avian	Ananekrom	36.7565			6°54.943'	1°01.034'
B1-1	Ovine	Ananekrom	39.0715			6°54.915'	1°01.010'
B1-2	Avian	Ananekrom	37.089			6°54.915'	1°01.010'
B2-1	Reptile	Ananekrom	37.1174			6°54.918'	1°01.005'
B2-2	Ovine	Ananekrom	37.0502			6°54.918'	1°01.005'
B2-3	Negative	-	ND			-	-
B3-1	Ovine	Ananekrom	38.2083			6°54.922'	1°01.000'
B3-2	Avian	Ananekrom	37.477			6°54.922'	1°00.997'
B4-1	Ovine	Ananekrom	35.23	ND	ND	6°54.917'	1°00.995'
B4-2	Ovine	Ananekrom	ND			6°54.916'	1°00.993'
B4-3	Positive	+	33.39	31.42	35.1	+	+
B5-1	Avian	Ananekrom	ND			6°54.911'	1°00.985'
B5-2	Ovine	Ananekrom	38.7791			6°54.904'	1°00.987'
B6-1	Ovine	Ananekrom	39.4672			6°54.904'	1°01.022'
B6-2	Ovine	Ananekrom	ND			6°54.904'	1°01.022'
B7-1	Ovine	Ananekrom	ND			6°54.898'	1°01.027'
B8-1	Ovine	Ananekrom	ND			6°54.894'	1°01.032'
B8-2	Avian	Ananekrom	37.6461			6°54.894'	1°01.032'
B8-3	Negative	-	39.11	ND	ND	-	-
B9-1	Ovine	Ananekrom	ND			6°54.890'	1°01.035'
B9-2	Avian	Ananekrom	34.72	34.23	36.96	6°54.888'	1°01.035'
B10-1	Avian	Ananekrom	ND			6°54.884'	1°01.046'
B11-1	Avian	Ananekrom	ND			6°54.878'	1°01.044'
B11-2	Avian	Ananekrom	37.6486			6°54.876'	1°01.044'
C1-1	Ovine	Ananekrom	ND			6°54.882'	1°00.995'
C1-2	Avian	Ananekrom	38.4248			6°54.881'	1°00.998'
C2-1	Avian	Ananekrom	37.7509			6°54.875'	1°01.003'
C2-2	Ovine	Ananekrom	ND			6°54.874'	1°01.005'
C3-1	Ovine	Ananekrom	ND			6°54.870'	1°01.004'
C3-2	Ovine	Ananekrom	36.3531			6°54.875'	1°01.003'
C4-1	Avian	Ananekrom	36.8842			6°54.865'	1°01.011'
C4-2	Avian	Ananekrom	35.07	35.41	36.25	6°54.864'	1°01.010'
C5-1	Ovine	Ananekrom	ND			6°54.860'	1°01.012'
C5-2	Ovine	Ananekrom	38.9904			6°54.858'	1°01.013'
C5-3	Negative	-	37.11	36.25	36.43	-	-
C6-1	Ovine	Ananekrom	ND			6°54.892'	1°00.988'
C6-2	Canine	Ananekrom	37.9115			6°54.892'	1°00.988'
C6-3	Negative	-	36.73	35.87	ND	-	-
C7-1	Ovine	Ananekrom	ND			6°54.897'	1°00.985'
C7-2	Canine	Ananekrom	ND			6°54.901'	1°00.985'
C7-3	Avian	Ananekrom	ND			6°54.900'	1°00.984'
C8-1	Ovine	Ananekrom	34.95	33.89	36.45	6°54.904'	1°00.979'
C9-1	Ovine	Ananekrom	ND			6°54.909	1°00.975'
C9-2	Avian	Ananekrom	ND			6°54.909	1°00.975'
C10-1	Ovine	Ananekrom	ND			6°54.911'	1°00.972'
C10-2	Avian	Ananekrom	37.4194			6°54.913'	1°00.970'
D1-1	Avian	Afrisere	37.5161			7°01.249'	0°55.414'
D1-2	Ovine	Afrisere	ND			7°01.246	0°55.416'
D2-1	Ovine	Afrisere	ND			7°01.242'	0°55.410'
D2-2	Avian	Afrisere	ND			7°01.242'	0°55.412'
D3-1	Avian	Afrisere	ND			7°01.238'	0°55.406'
D3-2	Unknown	Afrisere	ND			7°01.238'	0°55.405'
D3-3	Negative	-	36.24	34.04	37.51	-	-
D4-1	Ovine	Afrisere	34.38	33.25	ND	7°01.236'	0°55.401'
D4-2	Ovine	Afrisere	ND			7°01.233'	0°55.401'
D5-1	Reptile	Afrisere	35.9643			7°01.228'	0°55.398'
D6-1	Ovine	Afrisere	ND			7°01.222'	0°55.400'
D6-2	Avian	Afrisere	36.8725			7°01.221'	0°55.400'
D6-3	Negative	-	ND			-	-
D7-1	Avian	Afrisere	38.4928			7°01.216'	0°55.401'
D7-2	Ovine	Afrisere	36.3829			7°01.215'	0°55.398'
D8-1	Ovine	Afrisere	36.0644			7°01.213'	0°55.397'
D8-2	Avian	Afrisere	36.4612			7°01.212'	0°55.398'
D9-1	Ovine	Afrisere	36.0927			7°01.207'	0°55.396'
D9-2	Avian	Afrisere	ND			7°01.207'	0°55.394'
D10-1	Avian	Afrisere	36.9349			7°01.201'	0°55.393'
D11-1	Avian	Afrisere	ND			7°01.192'	0°55.400'
D11-2	Ovine	Afrisere	34.99	34.14	37.14	7°01.191'	0°55.398'
D12-1	Ovine	Afrisere	39.4401			7°01.185'	0°55.394'
D12-2	Avian	Afrisere	ND			7°01.187'	0°55.393'
D13-1	Ovine	Afrisere	37.0774			7°01.179'	0°55.392'
D13-2	Avian	Afrisere	35.156	34.95	36.03	7°01.179'	0°55.391'
D14-1	Ovine	Afrisere	ND			7°01.174'	0°55.393'
D15-1	Avian	Afrisere	35.2954			7°01.171'	0°55.398'
D15-2	Ovine	Afrisere	ND			7°01.172'	0°55.399'
D16-1	Ovine	Afrisere	ND			7°01.168'	0°55.404'
D16-2	Negative	-	37.3	35.68	ND	-	-
D17-1	Reptile	Afrisere	36.7687			7°01.164'	0°55.409'
D17-2	Avian	Afrisere	36.9331			7°01.164'	0°55.410'
E1-1	Ovine	Dukusen	ND			6°58.461'	0°58.741'
E1-2	Negative	-	37.05	ND	ND	-	-
E2-1	Avian	Dukusen	ND			6°58.457'	0°58.735'
E2-2	Ovine	Dukusen	37.8135			6°58.456'	0°58.735'
E3-1	Avian	Dukusen	ND			6°58.457'	0°58.730'
E4-1	Ovine	Dukusen	ND			6°58.453'	0°58.723'
E5-1	Avian	Dukusen	ND			6°58.449'	0°58.726'
E6-1	Avian	Dukusen	ND			6°58.442'	0°58.731'
E6-2	Reptile	Dukusen	ND			6°58.441'	0°58.734'
E6-3	Ovine	Dukusen	35.3	34.47	ND	6°58.440'	0°58.735'
E7-1	Ovine	Dukusen	ND			6°58.438'	0°58.742'
E7-2	Avian	Dukusen	36.4806			6°58.438'	0°58.742'
E8-1	Avian	Dukusen	37.5086			6°58.435'	0°58.745'
E9-1	Avian	Dukusen	36.0195			6°58.432'	0°58.751'
E10-1	Ovine	Dukusen	ND			6°58.432'	0°58.757'
E10-2	Negative	-	ND			-	-
E11-1	Avian	Dukusen	ND			6°58.436'	0°58.764'
E11-2	Ovine	Dukusen	ND			6°58.434'	0°58.764'
E11-3	Ovine	Dukusen	36.4587			6°58.434'	0°58.762'
E12-1	Avian	Dukusen	ND			6°58.439'	0°58.765'
E13-1	Ovine	Dukusen	ND			6°58.446'	0°58.769'
E13-2	Porcine	Dukusen	37.1946			6°58.444'	0°58.772'
E13-3	Negative	-	39.39	ND	ND	-	-
E14-1	Ovine	Dukusen	ND			6°58.453'	0°58.772'
E15-1	Reptile	Dukusen	ND			6°58.456'	0°58.774'
E16-1	Avian	Dukusen	ND			6°58.457'	0°58.778'
E17-1	Avian	Dukusen	35.4106			6°58.461'	0°58.770'
E18-1	Ovine	Dukusen	ND			6°58.463'	0°58.762'
E19-1	Ovine	Dukusen	39.0187			6°58.468'	0°58.760'
E19-2	Human	Dukusen	35.4135			6°58.470'	0°58.763'
E19-3	Avian	Dukusen	36.3093			6°58.469'	0°58.759'
E20-1	Avian	Dukusen	35.04	36.44		6°58.469'	0°58.755'
E20-2	Ovine	Dukusen	35.5286			6°58.468'	0°58.753'
F1-1	Avian	Pataban	ND			6°46.051'	0°59.838'
F1-2	Ovine	Pataban	39.1639			6°46.051'	0°59.838'
F1-3	Canine	Pataban	34.8777			6°46.053'	0°59.834'
F1-4	Negative	-	38.18	36.77	ND	-	-
F2-1	Reptile	Pataban	ND			6°46.046'	0°59.834'
F3-1	Canine	Pataban	34.79	34.1	ND	6°46.041'	0°59.829'
F4-1	Reptile	Pataban	37.45			6°46.038'	0°59.827'
F5-1	Reptile	Pataban	35.2609			6°46.032'	0°59.828'
F6-1	Avian	Pataban	34.92	35.72	ND	6°46.024'	0°59.823'
F7-1	Avian	Pataban	33.1	34.19	ND	6°46.017'	0°59.823'
F8-1	Avian	Pataban	ND			6°46.015'	0°59.823'
F9-1	Avian	Pataban	ND			6°46.008	0°59.822'
F9-2	Negative	-	36.06	ND	ND	-	-
G1-1	Ovine	Pataban	ND			6°46.040'	0°59.881'
G1-2	Avian	Pataban	38.5854			6°46.040'	0°59.881'
G2-1	Ovine	Pataban	ND			6°46.039'	0°59.775'
G2-2	Reptile	Pataban	33.03	33.36	ND	6°46.040'	0°59.773'
G2-3	Avian	Pataban	36.5099			6°46.040'	0°59.774'
G3-1	Ovine	Pataban	33.84	33.51	37.43	6°46.039'	0°59.768'
G3-2	Reptile	Pataban	ND			6°46.042'	0°59.769'
G4-1	Ovine	Pataban	36.2182			6°46.040'	0°59.763'
G5-1	Ovine	Pataban	34.54	35.69		6°46.042'	0°59.757'
G5-2	Negative	-	ND			-	-
G6-1	Ovine	Pataban	38.4639			6°46.043'	0°59.751'
G6-2	Avian	Pataban	35.0887			6°46.040'	0°59.753'
G7-1	Ovine	Pataban	34.5104			6°46.040'	0°59.746'
G8-1	Ovine	Pataban	36.2515			6°46.041'	0°59.739'
G8-2	Negative	-	ND			-	-
G9-1	Avian	Pataban	ND			6°46.041'	0°59.733'
G9-2	Ovine	Pataban	36.0854			6°46.043'	0°59.733'
G10-1	Ovine	Pataban	33.79	34.18	ND	6°46.041'	0°59.728'
G10-2	Ovine	Pataban	35.11	37.51	ND	6°46.041'	0°59.726'
G10-3	Avian	Pataban	ND			6°46.040'	0°59.728'
G11-1	Ovine	Pataban	36.1486			6°46.043'	0°59.723'
G11-2	Avian	Pataban	36.1605			6°46.040'	0°59.721'
G12-1	Avian	Pataban	34.22	35.75	ND	6°46.044'	0°59.717'
G12-2	Ovine	Pataban	36.5365			6°46.045'	0°59.717'
G13-1	Ovine	Pataban	35.7551			6°46.046'	0°59.712'
G14-1	Ovine	Pataban	ND			6°46.045'	0°59.706'
G14-2	Canine	Pataban	34.42	34.6	37.74	6°46.046'	0°59.707'
G15-1	Ovine	Pataban	34.21	36.66	ND	6°46.047'	0°59.700'
G16-1	Ovine	Pataban	ND			6°46.048'	0°59.695'
G16-2	Negative	-	35.05	34.16	ND	-	-
G17-1	Reptile	Pataban	34.8115			6°46.049'	0°59.689'
G17-2	Ovine	Pataban	37.3765			6°46.049'	0°59.689'
H1-1	Ovine	Nhyiaso	ND			6°56.911'	1°01.437'
H1-2	Negative	-	35.48	36.24	ND
H2-1	Avian	Nhyiaso	33.42	36.61	ND	6°56.904'	1°01.439'
H2-2	Ovine	Nhyiaso	37.2782			6°56.806'	1°01.439'
H3-1	Avian	Nhyiaso	ND			6°56.901'	1°01.439'
H3-2	Ovine	Nhyiaso	31.99	32.23	36.86	6°56.901'	1°01.439'
H4-1	Avian	Nhyiaso	33.67	34.7	ND	6°56.895'	1°01.440'
H5-1	Avian	Nhyiaso	35.7504			6°56.894'	1°01.442'
H5-2	Ovine	Nhyiaso	35.8904			6°56.893'	1°01.443'
H5-3	Avian	Nhyiaso	33.89	33.69	ND	6°56.893'	1°01.443'
H6-1	Avian	Nhyiaso	ND			6°56.880'	1°01.441'
H7-1	Reptile	Nhyiaso	35.6971			6°56.881'	1°01.439'
H7-2	Ovine	Nhyiaso	ND			6°56.881'	1°01.439'
H7-3	Reptile	Nhyiaso	36.1622			6°56.886'	1°01.439'
H8-1	Ovine	Nhyiaso	36.1642			6°56.875'	1°01.440'
H8-2	Reptile	Nhyiaso	ND			6°56.875'	1°01.437'
H8-3	Ovine	Nhyiaso	36.457			6°56.874'	1°01.434'
H9-1	Avian	Nhyiaso	ND			6°56.869'	1°01.438'
H9-2	Avian	Nhyiaso	ND			6°56.869'	1°01.441'
H9-3	Ovine	Nhyiaso	ND			6°56.869'	1°01.441'
H10-1	Ovine	Nhyiaso	ND			6°56.864'	1°01.440'
H10-2	Avian	Nhyiaso	36.1985			6°56.866'	1°01.441'
H10-3	Negative	-	34.05	ND	ND
H10-4	Negative	-	ND
